# Supplementary material for: Colibactin-Producing Escherichia coli Induce the Formation of Invasive Carcinomas in a Chronic Inflammation-Associated Mouse Model
Source: Cancers (Basel). 2021 Apr 24;13(9):2060. doi: 10.3390/cancers13092060 (PMC8123153; doi:10.3390/cancers13092060)
Supplement: Supplementary file 1 [file cancers-13-02060-s001.zip]

Archive with 1 entries (1 files):
- cancers-1200085-supplementary.pdf
